# Supplementary material for: Digital Health Literacy and Person-Centred Care: Co-Creation of a Massive Open Online Course for Women with Breast Cancer
Source: Int J Environ Res Public Health. 2023 Feb 22;20(5):3922. doi: 10.3390/ijerph20053922 (PMC10001393; doi:10.3390/ijerph20053922)
Supplement: Supplementary file 1 [file ijerph-20-03922-s001.zip]

Archive with 3 entries (3 files):
- Figure S1 Example of Infographic.pdf
- Table S1 Illustrative quotes from participants' responses to experience in the co-creation process open questions.pdf
- Table S2 Illustrative quotes from participants' responses to acceptability pilot of the MOOC open questions.pdf
